# Supplementary material for: Balance Disorders: Insufficient Supply of Vestibular Examinations by the Italian National Health Service, 2021–2023
Source: Healthcare (Basel). 2026 Jun 1;14(11):1544. doi: 10.3390/healthcare14111544 (PMC13257187; doi:10.3390/healthcare14111544)
Supplement: Supplementary file 1 [file healthcare-14-01544-s001.zip]

Archive with 1 entries (1 files):
- healthcare-4191925-supplementary.pdf
